# Supplementary material for: Molecular Characterization and Phylogenetic Analysis of Centipedegrass [Eremochloa ophiuroides (Munro) Hack.] Based on the Complete Chloroplast Genome Sequence
Source: Curr Issues Mol Biol. 2024 Feb 19;46(2):1635–50. doi: 10.3390/cimb46020106 (PMC10888139; doi:10.3390/cimb46020106)
Supplement: Supplementary file 1 [file cimb-46-00106-s001.zip]

Archive with 6 entries (5 files):
- Supplementary-chloroplast-v1/
- Supplementary-chloroplast-v1/Table S1.xlsx
- Supplementary-chloroplast-v1/Table S2.xlsx
- Supplementary-chloroplast-v1/Table S3.xlsx
- Supplementary-chloroplast-v1/Table S4.xlsx
- Supplementary-chloroplast-v1/Table S5.xlsx
