# Supplementary material for: Molecular Characterization and Phylogenetic Analysis of Centipedegrass [Eremochloa ophiuroides (Munro) Hack.] Based on the Complete Chloroplast Genome Sequence
Source: Curr Issues Mol Biol. 2024 Feb 19;46(2):1635–50. doi: 10.3390/cimb46020106 (PMC10888139; doi:10.3390/cimb46020106)
Supplement: Supplementary file 1 [file cimb-46-00106-s001.zip › Supplementary-chloroplast-v1/Table S1.xlsx]

## Sheet: Sheet1
Table S1 Statistics of codon preference in cp protein-coding genes of the E. ophiuroides.
Amino Acid	Symbol	Codon	Number	RSCU value	Percentage (%)
					% of total condons	% of the codon preferences
*	Ter	UAA	45	1.5882	0.4697	0.7097
M	Met	AUG	465	2.9745
L	Leu	UUA	752	2.0334
R	Arg	AGA	385	1.8102
A	Ala	GCU	558	1.7464
T	Thr	ACU	460	1.6668
S	Ser	UCU	400	1.6494
D	Asp	GAU	576	1.5912
G	Gly	GGA	605	1.586
Y	Tyr	UAU	585	1.5832
P	Pro	CCU	338	1.5468
Q	Gln	CAA	535	1.5352
E	Glu	GAA	801	1.52
V	Val	GUA	447	1.5164
C	Cys	UGU	169	1.5022
I	Ile	AUU	835	1.4982
N	Asn	AAU	613	1.497
H	His	CAU	348	1.4936
V	Val	GUU	440	1.4928
K	Lys	AAA	761	1.4344
R	Arg	CGU	301	1.4154
L	Leu	CUU	494	1.3356
F	Phe	UUU	734	1.29		0.129
G	Gly	GGU	489	1.2816
R	Arg	CGA	269	1.2648
S	Ser	AGU	297	1.2246
A	Ala	GCA	381	1.1924		0.1613
S	Ser	UCC	287	1.1838
T	Thr	ACA	305	1.1052
L	Leu	UUG	395	1.068
P	Pro	CCA	222	1.016
W	Trp	UGG	348	1	0.5303	/
S	Ser	UCA	238	0.9816
P	Pro	CCC	214	0.9796
I	Ile	AUA	530	0.951
L	Leu	CUA	323	0.8736
T	Thr	ACC	202	0.732
G	Gly	GGG	276	0.7236
F	Phe	UUC	404	0.71
*	Ter	UAG	20	0.7059
*	Ter	UGA	20	0.7059
A	Ala	GCC	197	0.6164
K	Lys	AAG	300	0.5656
R	Arg	AGG	119	0.5598
I	Ile	AUC	307	0.5508
V	Val	GUG	156	0.5292
R	Arg	CGC	111	0.522
S	Ser	UCG	125	0.5154
H	His	CAC	118	0.5064
N	Asn	AAC	206	0.503
C	Cys	UGC	56	0.4978
T	Thr	ACG	137	0.4964
E	Glu	GAG	253	0.48
Q	Gln	CAG	162	0.4648
V	Val	GUC	136	0.4616
P	Pro	CCG	100	0.4576
S	Ser	AGC	108	0.4452
A	Ala	GCG	142	0.4444
R	Arg	CGG	91	0.4278
Y	Tyr	UAC	154	0.4168
D	Asp	GAC	148	0.4088
G	Gly	GGC	156	0.4088
L	Leu	CUC	139	0.3756
L	Leu	CUG	116	0.3138
I	Ile	AUA	2	0.0129
V	Val	GUG	2	0.0129
Note, *termination codon.
