# Supplementary material for: Molecular Characterization and Phylogenetic Analysis of Centipedegrass [Eremochloa ophiuroides (Munro) Hack.] Based on the Complete Chloroplast Genome Sequence
Source: Curr Issues Mol Biol. 2024 Feb 19;46(2):1635–50. doi: 10.3390/cimb46020106 (PMC10888139; doi:10.3390/cimb46020106)
Supplement: Supplementary file 1 [file cimb-46-00106-s001.zip › Supplementary-chloroplast-v1/Table S3.xlsx]

## Sheet: Sheet1
Table S3 SSRs distribution in cp genome of the E. ophiuroides.
Type	SSR motif	No.of repeats	Start	End	Location	Gene
Monomer	(A)8	8	4881	4888	LSC	rps16
	(A)8	8	6475	6482	LSC
	(A)8	8	8053	8060	LSC
	(A)8	8	8595	8602	LSC
	(A)8	8	12596	12603	LSC
	(A)8	8	12742	12749	LSC
	(A)8	8	15172	15179	LSC
	(A)8	8	16183	16190	LSC
	(A)8	8	20487	20494	LSC
	(A)8	8	22529	22536	LSC	rpoB
	(A)8	8	29296	29303	LSC	rpoC2
	(A)8	8	29318	29325	LSC	rpoC2
	(A)8	8	33766	33773	LSC
	(A)8	8	35325	35332	LSC	atpF
	(A)8	8	35588	35595	LSC	atpF
	(A)8	8	47898	47905	LSC
	(A)8	8	52322	52329	LSC
	(A)8	8	55863	55870	LSC
	(A)8	8	58167	58174	LSC
	(A)8	8	60297	60304	LSC
	(A)8	8	60385	60392	LSC	cemA
	(A)8	8	61670	61677	LSC	petA
	(A)8	8	61882	61889	LSC	petA
	(A)8	8	87906	87913	IR
	(A)8	8	104320	104327	SSC	ndhF
	(A)8	8	104990	104997	SSC	ndhF
	(A)8	8	105908	105915	SSC	ndhF
	(A)8	8	106049	106056	SSC	ndhF
	(A)8	8	107409	107416	SSC	rpl32
	(A)8	8	110445	110452	SSC	ndhD
	(A)8	8	116992	116999	IR
	(A)8	8	138799	138806	IR	rps19
	(A)9	9	3561	3569	LSC	trnK-UUU
	(A)9	9	4123	4131	LSC
	(A)9	9	15287	15295	LSC
	(A)9	9	29195	29203	LSC	rpoC2
	(A)9	9	35350	35358	LSC	atpF
	(A)9	9	36206	36214	LSC
	(A)9	9	45681	45689	LSC	ycf3
	(A)9	9	47702	47710	LSC	trnT-UGU
	(A)9	9	55805	55813	LSC
	(A)9	9	62574	62582	LSC
	(A)9	9	72983	72991	LSC	petB
	(A)9	9	73036	73044	LSC	petB
	(A)9	9	101871	101879	IR	rrn4.5
	(A)9	9	106746	106754	SSC
	(A)9	9	114579	114587	SSC	ndhA
	(A)10	10	4422	4431	LSC
	(A)10	10	31063	31072	LSC	rpoC2
	(A)10	10	48522	48531	LSC
	(A)10	10	129904	129913	IR
	(A)11	11	7242	7252	LSC
	(A)11	11	17996	18006	LSC
	(A)11	11	65053	65063	LSC
	(A)11	11	65655	65665	LSC
	(A)15	15	15997	16011	LSC
	(C)8	8	51711	51718	LSC	ndhC
	(C)8	8	123515	123522	IR	trnA-UGC
	(C)9	9	20312	20320	LSC
	(C)9	9	49403	49411	LSC
	(C)9	9	124326	124334	IR	trnI-GAU
	(G)8	8	97667	97674	IR	trnA-UGC
	(G)9	9	96855	96863	IR	trnI-GAU
	(G)10	10	10465	10474	LSC	psbC
	(T)8	8	14746	14753	LSC
	(T)8	8	17131	17138	LSC
	(T)8	8	18329	18336	LSC
	(T)8	8	20264	20271	LSC
	(T)8	8	24370	24377	LSC
	(T)8	8	29055	29062	LSC	rpoC2
	(T)8	8	31215	31222	LSC
	(T)8	8	33532	33539	LSC
	(T)8	8	34881	34888	LSC	atpF
	(T)8	8	35972	35979	LSC	atpF
	(T)8	8	37839	37846	LSC
	(T)8	8	37991	37998	LSC
	(T)8	8	38644	38651	LSC	rps14
	(T)8	8	43581	43588	LSC
	(T)8	8	44470	44477	LSC	ycf3
	(T)8	8	46858	46865	LSC	rps4
	(T)8	8	47356	47363	LSC	rps4
	(T)8	8	49868	49875	LSC
	(T)8	8	52385	52392	LSC
	(T)8	8	56014	56021	LSC
	(T)8	8	56483	56490	LSC
	(T)8	8	58772	58779	LSC
	(T)8	8	59280	59287	LSC
	(T)8	8	59304	59311	LSC
	(T)8	8	59630	59637	LSC	ycf4
	(T)8	8	64929	64936	LSC
	(T)8	8	65534	65541	LSC
	(T)8	8	66347	66354	LSC	psaJ
	(T)8	8	66529	66536	LSC
	(T)8	8	71125	71132	LSC	psbB
	(T)8	8	79924	79931	LSC	rpl16
	(T)8	8	80620	80627	LSC	rpl16
	(T)8	8	80772	80779	LSC
	(T)8	8	81545	81552	LSC
	(T)8	8	81636	81643	LSC	rpl22
	(T)8	8	82383	82390	IR	rps19
	(T)8	8	104190	104197	IR
	(T)8	8	107737	107744	SSC
	(T)8	8	133276	133283	IR
	(T)9	9	12720	12728	LSC
	(T)9	9	15228	15236	LSC
	(T)9	9	33231	33239	LSC
	(T)9	9	33997	34005	LSC
	(T)9	9	38568	38576	LSC	rps14
	(T)9	9	44699	44707	LSC	ycf3
	(T)9	9	77530	77538	LSC
	(T)9	9	80331	80339	LSC	rpl16
	(T)9	9	80652	80660	LSC	rpl16
	(T)9	9	104536	104544	SSC	ndhF
	(T)9	9	106982	106990	SSC
	(T)9	9	119310	119318	IR	rrn4.5
	(T)10	10	3691	3700	LSC	trnK-UUU
	(T)10	10	15904	15913	LSC
	(T)10	10	34967	34976	LSC	atpF
	(T)10	10	60163	60172	LSC
	(T)10	10	64738	64747	LSC
	(T)10	10	76960	76969	LSC	rps11
	(T)10	10	91276	91285	IR
	(T)11	11	8517	8527	LSC
	(T)11	11	67182	67192	LSC
	(T)14	14	51482	51495	LSC
	(T)14	14	55828	55841	LSC
	(T)15	15	43400	43414	LSC
	(T)15	15	48207	48221	LSC
	(T)17	17	80280	80296	LSC	rpl16
Dimer	(AT)5	10	27388	27397	LSC	rpoC2
	(TA)5	10	66103	66112	LSC
	(TA)5	10	87409	87418	IR
	(TA)5	10	133771	133780	IR
	(TC)5	10	116463	116472	SSC	ndhH
Trimer	(AAC)3	9	25298	25306	LSC	rpoC1
	(AAC)3	9	51322	51330	LSC	ndhK
	(AAC)3	9	56317	56325	LSC
	(AAC)3	9	94919	94927	IR	rrn16
	(AAG)3	9	332	340	LSC	psbA
	(AAG)3	9	75853	75861	LSC
	(AAG)3	9	86289	86297	IR
	(AAG)3	9	94125	94133	IR
	(AAT)3	9	82483	82491	IR
	(AGA)3	9	21755	21763	LSC	rpoB
	(AGA)3	9	28853	28861	LSC	rpoC2
	(AGA)3	9	28907	28915	LSC	rpoC2
	(AGA)3	9	89494	89502	IR	ndhB
	(AGA)3	9	90957	90965	IR	ndhB
	(ATA)3	9	15458	15466	LSC
	(ATA)3	9	20238	20246	LSC
	(ATG)3	9	40173	40181	LSC	psaB
	(ATT)3	9	31395	31403	LSC
	(ATT)3	9	138698	138706	IR
	(CAA)3	9	46058	46066	LSC
	(CTA)3	9	20673	20681	LSC
	(CTT)3	9	127056	127064	IR
	(CTT)3	9	134892	134900	IR
	(GAA)3	9	138469	138477	IR	rpl2
	(GCA)3	9	42071	42079	LSC	psaA
	(GTT)3	9	33064	33072	LSC	atpI
	(GTT)3	9	126262	126270	IR	rrn16
	(TAT)3	9	26892	26900	LSC	rpoC2
	(TAT)3	9	76911	76919	LSC
	(TAT)3	9	78880	78888	LSC	rpl14
	(TCA)3	9	69147	69155	LSC
	(TCC)3	9	54537	54545	LSC	atpB
	(TCT)3	9	80856	80864	LSC	rps3
	(TCT)3	9	81981	81989	LSC	rpl22
	(TCT)3	9	131687	131695	IR	ndhB
	(TGC)3	9	34037	34045	LSC	atpH
	(TGC)3	9	81763	81771	LSC	rpl22
	(TTA)3	9	111669	111677	SSC
	(TTA)6	18	5856	5873	LSC
	(TTC)3	9	2332	2340	LSC	matK
	(TTC)3	9	62111	62119	LSC	petA
	(TTC)3	9	80388	80396	LSC	rpl16
	(TTC)3	9	82712	82720	IR	rpl2
	(TTC)3	9	113974	113982	SSC	ndhA
	(TTC)3	9	130223	130231	IR	ndhB
	(TTG)3	9	41778	41786	LSC	psaA
Tetramer	(AACG)3	12	101759	101770	IR	rrn4.5
	(AATA)3	12	109558	109569	SSC	ndhD
	(AGAA)3	12	69945	69956	LSC
	(AGCG)3	12	48452	48463	LSC
	(ATCC)3	12	116360	116371	SSC	ndhH
	(ATTG)3	12	106850	106861	SSC
	(GGAG)3	12	48350	48361	LSC
	(GTAG)4	16	53761	53776	LSC	trnM-CAU
	(TCCT)3	12	44600	44611	LSC	ycf3
	(TCGT)3	12	119418	119429	IR	rrn4.5
Pentamer	(ATAAA)3	15	111298	111312	SSC
Complex	(A)8gaaa(T)8	20	6112	6131	LSC
	(A)8ctc(T)8	19	8180	8198	LSC
	(A)8(G)9	17	17023	17039	LSC
	(A)9t(A)9	19	64529	64547	LSC
	(T)9attta(TTAT)3	26	49288	49313	LSC
	(T)10ctctccta(T)10	28	78078	78105	LSC	infA
