# Supplementary material for: Molecular Characterization and Phylogenetic Analysis of Centipedegrass [Eremochloa ophiuroides (Munro) Hack.] Based on the Complete Chloroplast Genome Sequence
Source: Curr Issues Mol Biol. 2024 Feb 19;46(2):1635–50. doi: 10.3390/cimb46020106 (PMC10888139; doi:10.3390/cimb46020106)
Supplement: Supplementary file 1 [file cimb-46-00106-s001.zip › Supplementary-chloroplast-v1/Table S4.xlsx]

## Sheet: Sheet1
Table S4 Species information and GenBank accession number of the sequenced cp genome used in this study.
Number	Taxon	GenBank accession number	Major clade	Subfamily	Supertribe	Tribe	Subtribe	Source
1	Andropogon distachyos	KY596170.1	PACMAD	Panicoideae	Andropogonodae	Andropogoneae	Andropogoninae	Arthan et al., 2017
2	Arthraxon prionodes	KU291471.1	PACMAD	Panicoideae	Andropogonodae	Andropogoneae	Arthraxoninae	Burke et al., 2016
3	Arthraxon prionodes	NC030613	PACMAD	Panicoideae	Andropogonodae	Andropogoneae	Arthraxoninae	Burke et al., 2016
4	Arundinella deppeana Nees ex Steud.	NC030620	PACMAD	Panicoideae	Andropogonodae	Arundinelleae	/	Burke et al., 2016
5	Bothriochloa alta	NC030621	PACMAD	Panicoideae	Andropogonodae	Andropogoneae	Anthistiriinae	Burke et al., 2016
6	Capillipedium venustum	KU291493	PACMAD	Panicoideae	Andropogonodae	Andropogoneae	Anthistiriinae	Burke et al. 2016
7	Chrysopogon serrulatus	KU961864.1	PACMAD	Panicoideae	Andropogonodae	Andropogoneae	Incertae sedis	Welker et al., 2016
8	Coix lacryma-jobi	NC013273	PACMAD	Panicoideae	Andropogonodae	Andropogoneae	Coicinae	Leseberg and Duvall, 2009
9	Cymbopogon flexuosus	KY596169.	PACMAD	Panicoideae	Andropogonodae	Andropogoneae	Anthistiriinae	Arthan et al., 2017
10	Dichanthium sericeum	KY596128	PACMAD	Panicoideae	Andropogonodae	Andropogoneae	Anthistiriinae	Arthan et al., 2017
11	Diheteropogon amplectens	KU291497	PACMAD	Panicoideae	Andropogonodae	Andropogoneae	Andropogoninae	Burke et al., 2016
12	Dimeria ornithopoda	KY596130.1	PACMAD	Panicoideae	Andropogonodae	Andropogoneae	Dimeriinae	Arthan et al., 2017
13	Eremochloa ciliaris	KY596146.1	PACMAD	Panicoideae	Andropogonodae	Andropogoneae	Rottboelliinae	Arthan et al., 2017
14	Eremochloa eriopoda	KY596134.1	PACMAD	Panicoideae	Andropogonodae	Andropogoneae	Rottboelliinae	Arthan et al., 2017
15	Eremochloa ophiuroides	MT806102	PACMAD	Panicoideae	Andropogonodae	Andropogoneae	Rottboelliinae	Current study
16	Eremochloa ophiuroides	KY432809.1	PACMAD	Panicoideae	Andropogonodae	Andropogoneae	Rottboelliinae	Gallaher et al., (submitter)
17	Eriochrysis laxa	KU961863.1	PACMAD	Panicoideae	Andropogonodae	Andropogoneae	Incertae sedis	Welker et al., 2016
18	Eriochrysis villosa	KU961860.1	PACMAD	Panicoideae	Andropogonodae	Andropogoneae	Incertae sedis	Welker et al., 2016
19	Eulalia aurea	NC030503	PACMAD	Panicoideae	Andropogonodae	Andropogoneae	Saccharinae	Burke et al., 2016
20	Eulaliopsis binata	KY596182.1	PACMAD	Panicoideae	Andropogonodae	Andropogoneae	Saccharinae	Arthan et al., 2017
21	Germainia capitata	KY596175	PACMAD	Panicoideae	Andropogonodae	Andropogoneae	Germainiinae	Arthan et al., 2017
22	Hemisorghum mekongense	KY596132.1	PACMAD	Panicoideae	Andropogonodae	Andropogoneae	Sorghinae	Arthan et al., 2017
23	Heteropogon triticeus	KY596142.1	PACMAD	Panicoideae	Andropogonodae	Andropogoneae	Anthistiriinae	Arthan et al., 2017
24	Hyparrhenia subplumosa	NC030625	PACMAD	Panicoideae	Andropogonodae	Andropogoneae	Andropogoninae	Burke et al., 2016
25	Imperata cylindrica	NC030487	PACMAD	Panicoideae	Andropogonodae	Andropogoneae	Incertae sedis	Burke et al., 2016
26	Ischaemum afrum	NC030488	PACMAD	Panicoideae	Andropogonodae	Andropogoneae	Ischaeminae	Burke et al., 2016
27	Iseilema macratherum	NC030611	PACMAD	Panicoideae	Andropogonodae	Andropogoneae	Anthistiriinae	Burke et al., 2016
28	Kerriochloa siamensis	KY596120	PACMAD	Panicoideae	Andropogonodae	Andropogoneae	Ischaeminae	Arthan et al., 2017
29	Miscanthidium junceum	LN869216.1	PACMAD	Panicoideae	Andropogonodae	Andropogoneae	Saccharinae	Lloyd Evans and Joshi, 2016
30	Miscanthus floridulus	LN869215.1	PACMAD	Panicoideae	Andropogonodae	Andropogoneae	Saccharinae	Lloyd Evans and Joshi, 2016
31	Miscanthus sacchariflorus	LN869218.1	PACMAD	Panicoideae	Andropogonodae	Andropogoneae	Saccharinae	Lloyd Evans and Joshi, 2016
32	Miscanthus sinensis	ERS2073004	PACMAD	Panicoideae	Andropogonodae	Andropogoneae	Saccharinae	Lloyd Evans and Joshi, 2016
33	Mnesithea helferi	KY596162.1	PACMAD	Panicoideae	Andropogonodae	Andropogoneae	Rottboelliinae	Arthan et al., 2017
34	Parahyparrhenia siamensis	KY596155	PACMAD	Panicoideae	Andropogonodae	Andropogoneae	Anthistiriinae	Arthan et al., 2017
35	Pogonatherum paniceum	KU961859.1	PACMAD	Panicoideae	Andropogonodae	Andropogoneae	Incertae sedis	Welker et al., 2016
36	Polytoca digitata	KY596178	PACMAD	Panicoideae	Andropogonodae	Andropogoneae	Chionachninae	Arthan et al., 2017
37	Pseudosorghum fasciculare	KY596157	PACMAD	Panicoideae	Andropogonodae	Andropogoneae	Saccharinae	Arthan et al., 2017
38	Rottboellia cochinchinensis	NC030615	PACMAD	Panicoideae	Andropogonodae	Andropogoneae	Rottboelliinae	Burke et al., 2016
39	Saccharum hybrid cv. Hort	LN896359.1	PACMAD	Panicoideae	Andropogonodae	Andropogoneae	Saccharinae	Lloyd Evans and Joshi, 2016
40	Saccharum hybrid cv. NCo 310	AP006714	PACMAD	Panicoideae	Andropogonodae	Andropogoneae	Saccharinae	Asano et al., 2004
41	Saccharum officinarum	LN849913.1	PACMAD	Panicoideae	Andropogonodae	Andropogoneae	Saccharinae	Lloyd Evans and Joshi, 2016
42	Saccharum spontaneum	LN896360.1	PACMAD	Panicoideae	Andropogonodae	Andropogoneae	Saccharinae	Lloyd Evans and Joshi, 2016
43	Schizachyrium sanguineum	KY596124.1	PACMAD	Panicoideae	Andropogonodae	Andropogoneae	Andropogoninae	Arthan et al., 2017
44	Sorghastrum nutans	NC030498	PACMAD	Panicoideae	Andropogonodae	Andropogoneae	Sorghinae	Burke et al., 2016
45	Sorghum bicolor	EF115542	PACMAD	Panicoideae	Andropogonodae	Andropogoneae	Sorghinae	Saski et al., 2007
46	Sorghum timorense	NC023800	PACMAD	Panicoideae	Andropogonodae	Andropogoneae	Sorghinae	Keepers et al., (submitter)
47	Themeda Forskk.	KU291484	PACMAD	Panicoideae	Andropogonodae	Andropogoneae	Anthistiriinae	Burke et al., 2016
48	Tripidium arundinaceum	LC160130.1	PACMAD	Panicoideae	Andropogonodae	Andropogoneae	Incertae sedis	Tsuruta et al., 2016
49	Zea luxurians	KR873424.1	PACMAD	Panicoideae	Andropogonodae	Andropogoneae	Tripsacinae	Orton, 2015
50	Zea mays	KF241980	PACMAD	Panicoideae	Andropogonodae	Andropogoneae	Tripsacinae	Bosacchi et al., 2015
