# Supplementary material for: Molecular Characterization and Phylogenetic Analysis of Centipedegrass [Eremochloa ophiuroides (Munro) Hack.] Based on the Complete Chloroplast Genome Sequence
Source: Curr Issues Mol Biol. 2024 Feb 19;46(2):1635–50. doi: 10.3390/cimb46020106 (PMC10888139; doi:10.3390/cimb46020106)
Supplement: Supplementary file 1 [file cimb-46-00106-s001.zip › Supplementary-chloroplast-v1/Table S5.xlsx]

## Sheet: Sheet1
Table S5 Information of sequenced cp genomes of Panicoideae, Chloridoideae, Oryzoideae and Pooideae.
Sequenced species	Belong to	Size of cp genome (bp)	A+T content (%)	Source
Sorghum bicolor	Panicoideae	140754	61.5	Saski et al., 2007
Saccharum offcinarum	Panicoideae	141182	61.6	Asano et al., 2004
Zea mays	Panicoideae	140387	61.5	Maier et al., 1995
Setaria viridis	Panicoideae	138102	61.08	Wang and Gao, 2015
Eleusine indica	Chloridoideae	135151	61.81	Zhang et al., 2017
Cynodon dactylon	Chloridoideae	134297	/	Huang et al., 2017
Zoysia matrella	Chloridoideae	135810	61.6	Hidenori et al., 2016
Oryza minuta	Oryzoideae	135094	61	Asaf et al., 2017
Oryza sativa	Oryzoideae	134503	61	Hiratsuka et al., 1989
Brachypodium distachyon	Pooideae	135197	/	Bortiri et al., 2008
Festuca sinensis	Pooideae	134177	61.6	Ding and Dong, 2020
Lolium perenne	Pooideae	135282	62	Diekmann et al., 2009
Poa pratensis	Pooideae	135606	61.72	Wei et al., 2020
Agrostis stolonifera	Pooideae	136584	61.55	Saski et al., 2007
Triticum aestivum	Pooideae	134540	/	Ogihara et al., 2000
Hordeum vulgare	Pooideae	136462	61.69	Saski et al., 2007
Aegilops tauschii	Pooideae	135,551~136,009※	61.65~61.69※	Su et al., 2019
Eremochloa ophiuroides	Panicoideae	139107	61.6	Current study
※ From seventeen Ae. tauschii accessions.
